# Supplementary material for: Bioinformatics Identification and Experimental Verification of Disulfidptosis-Related Genes in the Progression of Osteoarthritis
Source: Biomedicines. 2024 Aug 13;12(8):1840. doi: 10.3390/biomedicines12081840 (PMC11351109; doi:10.3390/biomedicines12081840)
Supplement: Supplementary file 1 [file biomedicines-12-01840-s001.zip]

Archive with 1 entries (1 files):
- biomedicines-3094195-supplementary.pdf
